# Supplementary material for: Helicobacter spp. in the Stomach of Cats: Successful Colonization and Absence of Relevant Histopathological Alterations Reveals High Adaptation to the Host Gastric Niche
Source: Vet Sci. 2022 May 10;9(5):228. doi: 10.3390/vetsci9050228 (PMC9148067; doi:10.3390/vetsci9050228)
Supplement: Supplementary file 1 [file vetsci-09-00228-s001.zip]

Archive with 1 entries (1 files):
- vetsci-1678325-supplementary.pdf
